# Supplementary material for: The first record of the anopsobiid genus Shikokuobius Shinohara, 1982 in continental Asia, with the description of a new species from the Altais, southwestern Siberia, Russia (Chilopoda, Lithobiomorpha, Anopsobiidae)
Source: Zookeys. 2018 Oct 29;(793):15–28. doi: 10.3897/zookeys.793.29221 (PMC6224674; doi:10.3897/zookeys.793.29221)
Supplement: XML Treatment for Shikokuobius altaicus [file zookeys.793.29221-treatment1.xml]

<!DOCTYPE tp:taxon-treatment
  PUBLIC "-//TaxonX//DTD Taxonomic Treatment Publishing DTD v0 20100105//EN" "tax-treatment-NSO.dtd">
<tp:taxon-treatment xmlns:tp="http://www.plazi.org/taxpub"><tp:treatment-meta><kwd-group><label>Taxon classification</label><kwd><named-content xmlns:xlink="http://www.w3.org/1999/xlink" content-type="kingdom">Animalia</named-content></kwd><kwd><named-content xmlns:xlink="http://www.w3.org/1999/xlink" content-type="order">Lithobiomorpha</named-content></kwd><kwd><named-content xmlns:xlink="http://www.w3.org/1999/xlink" content-type="family">Anopsobiidae</named-content></kwd></kwd-group><mixed-citation publication-type="journal"><person-group><name><surname>Farzalieva</surname><given-names>Gyulli Sh.</given-names></name><name><surname>Nefediev</surname><given-names>Pavel S.</given-names></name></person-group><article-title>The first record of the anopsobiid genus <italic><tp:taxon-name><tp:taxon-name-part taxon-name-part-type="genus" reg="Shikokuobius">Shikokuobius</tp:taxon-name-part></tp:taxon-name></italic> Shinohara, 1982 in continental Asia, with the description of a new species from the Altais, southwestern Siberia, Russia (<tp:taxon-name><tp:taxon-name-part taxon-name-part-type="class">Chilopoda</tp:taxon-name-part></tp:taxon-name>, <tp:taxon-name><tp:taxon-name-part taxon-name-part-type="order">Lithobiomorpha</tp:taxon-name-part></tp:taxon-name>, <tp:taxon-name><tp:taxon-name-part taxon-name-part-type="family">Anopsobiidae</tp:taxon-name-part></tp:taxon-name>)</article-title><source>Zookeys</source><day>29</day><month>10</month><year>2018</year><volume>2018</volume><issue>793</issue><fpage>15</fpage><lpage>28</lpage><pub-id pub-id-type="doi">10.3897/zookeys.793.29221</pub-id></mixed-citation></tp:treatment-meta><tp:nomenclature><tp:taxon-name>
              <tp:taxon-name-part taxon-name-part-type="genus" reg="Shikokuobius">Shikokuobius</tp:taxon-name-part>
              <tp:taxon-name-part taxon-name-part-type="species" reg="altaicus">altaicus</tp:taxon-name-part>
              <object-id xmlns:xlink="http://www.w3.org/1999/xlink" content-type="zoobank" xlink:type="simple">http://zoobank.org/34A98474-0F2E-41D8-9E7A-A1E84EE30F4C</object-id>
            </tp:taxon-name><tp:taxon-status xmlns:xlink="http://www.w3.org/1999/xlink" xlink:type="simple">sp. n.</tp:taxon-status><xref ref-type="fig" rid="F1">Figs 1–6</xref><xref ref-type="fig" rid="F2">, 7–13</xref><xref ref-type="fig" rid="F3">, 14–19</xref><xref ref-type="fig" rid="F4">, 20–24</xref><xref ref-type="fig" rid="F5">, 25–29</xref><xref ref-type="fig" rid="F6">, 30–35</xref><xref ref-type="fig" rid="F7">, 36–43</xref><xref ref-type="fig" rid="F9">, 45</xref></tp:nomenclature><tp:treatment-sec sec-type="type material" id="SECID0EKGAC"><title>Type material.</title><p>Holotype ♂ (<named-content xmlns:xlink="http://www.w3.org/1999/xlink" content-type="dwc:institutional_code" xlink:type="simple">ZMUM</named-content>, Rc 7867): Russia, southwestern Siberia, Altai Province, Krasnoshchiokovo District, near Tigirek village, buffer zone of the Tigirek State Nature Reserve, foot of W slope of Mt. Kozyr, <named-content xmlns:xlink="http://www.w3.org/1999/xlink" content-type="dwc:verbatimCoordinates" xlink:type="simple"><named-content content-type="geo-json" specific-use="{&#34;type&#34;:&#34;Point&#34;,&#34;coordinates&#34;:[83.000442,51.157372]}" id="NCID0EYGAC" xlink:type="simple">51°09'26.54"N, 83°00'01.59"E</named-content></named-content>, thicket of <italic><tp:taxon-name><tp:taxon-name-part taxon-name-part-type="genus" reg="Padus">Padus</tp:taxon-name-part><tp:taxon-name-part taxon-name-part-type="species" reg="avium">avium</tp:taxon-name-part></tp:taxon-name></italic>, <italic><tp:taxon-name><tp:taxon-name-part taxon-name-part-type="genus" reg="Lonicera">Lonicera</tp:taxon-name-part><tp:taxon-name-part taxon-name-part-type="species" reg="tatarica">tatarica</tp:taxon-name-part></tp:taxon-name></italic> and <italic><tp:taxon-name><tp:taxon-name-part taxon-name-part-type="genus" reg="Viburnum">Viburnum</tp:taxon-name-part><tp:taxon-name-part taxon-name-part-type="species" reg="opulus">opulus</tp:taxon-name-part></tp:taxon-name></italic>, 600 m a.s.l., soil sample (30–40 cm deep), 29–30.08.2016, leg. T.M. Krugova, L.Yu. Gruntova, V.V. Zelensky, K.V. Smirnova, A.E. Pupkova, M.N. Terioshkina and R.V. Scherbakova.</p></tp:treatment-sec><tp:treatment-sec sec-type="Paratypes" id="SECID0E5HAC"><title>Paratypes.</title><p>1 ♂ (<named-content xmlns:xlink="http://www.w3.org/1999/xlink" content-type="dwc:institutional_code" xlink:type="simple">ZMUM</named-content>, Rc 7868), 1 ♀ (<named-content xmlns:xlink="http://www.w3.org/1999/xlink" content-type="dwc:institutional_code" xlink:type="simple">ZMUM</named-content>, Rc 7869), together with holotype, soil samples (30–40 cm deep and 0–10 cm deep, respectively); 1 ♀ (<named-content xmlns:xlink="http://www.w3.org/1999/xlink" content-type="dwc:institutional_code" xlink:type="simple">PSU</named-content>-612), Russia, southwestern Siberia, Altai Province, Krasnoshchiokovo District, near Tigirek village, Tigirek State Nature Reserve, Khankhara Site, right bank of Khankhara River, upper part of N slope, <named-content xmlns:xlink="http://www.w3.org/1999/xlink" content-type="dwc:verbatimCoordinates" xlink:type="simple"><named-content content-type="geo-json" specific-use="{&#34;type&#34;:&#34;Point&#34;,&#34;coordinates&#34;:[82.980072,51.193156]}" id="NCID0EWIAC" xlink:type="simple">51°11'35.36"N, 82°58'48.26"E</named-content></named-content>, <italic><tp:taxon-name><tp:taxon-name-part taxon-name-part-type="genus" reg="Larix">Larix</tp:taxon-name-part><tp:taxon-name-part taxon-name-part-type="species" reg="sibirica">sibirica</tp:taxon-name-part></tp:taxon-name></italic> forest with <italic><tp:taxon-name><tp:taxon-name-part taxon-name-part-type="genus" reg="Betula">Betula</tp:taxon-name-part><tp:taxon-name-part taxon-name-part-type="species" reg="pendula">pendula</tp:taxon-name-part></tp:taxon-name></italic>, 920 m a.s.l., soil sample (20–30 cm deep), 19.08.2016, leg. T.M. Krugova, L.Yu. Gruntova, V.V. Zelensky, K.V. Smirnova, A.E. Pupkova, M.N. Terioshkina and R.V. Scherbakova.</p></tp:treatment-sec><tp:treatment-sec sec-type="type material" id="SECID0ERJAC"><title>Non-type material.</title><p>1 ♂ (<named-content xmlns:xlink="http://www.w3.org/1999/xlink" content-type="dwc:institutional_code" xlink:type="simple">PSU</named-content>-536), [Russia, southwestern Siberia, Republic of Altai, Turochak District], near Lake Teletskoye, environs of Artybash village [<named-content xmlns:xlink="http://www.w3.org/1999/xlink" content-type="dwc:verbatimCoordinates" xlink:type="simple"><named-content content-type="geo-json" specific-use="{&#34;type&#34;:&#34;Point&#34;,&#34;coordinates&#34;:[87.278742,51.814745]}" id="NCID0E6JAC" xlink:type="simple">51.814745N, 87.278742E</named-content></named-content>, ca 450 m a.s.l.], <italic><tp:taxon-name><tp:taxon-name-part taxon-name-part-type="genus" reg="Betula">Betula</tp:taxon-name-part><tp:taxon-name-part taxon-name-part-type="species" reg="pendula">pendula</tp:taxon-name-part></tp:taxon-name></italic>, <italic><tp:taxon-name><tp:taxon-name-part taxon-name-part-type="genus" reg="Abies">Abies</tp:taxon-name-part><tp:taxon-name-part taxon-name-part-type="species" reg="sibirica">sibirica</tp:taxon-name-part></tp:taxon-name></italic> and <italic><tp:taxon-name><tp:taxon-name-part taxon-name-part-type="genus" reg="Pinus">Pinus</tp:taxon-name-part><tp:taxon-name-part taxon-name-part-type="species" reg="sibirica">sibirica</tp:taxon-name-part></tp:taxon-name></italic> forest, litter, 4–13.07.1982, leg. S.I. Golovatch.</p></tp:treatment-sec><tp:treatment-sec sec-type="Name" id="SECID0EFLAC"><title>Name.</title><p>The specific epithet refers to Altai, the <italic>locus typicus</italic>.</p></tp:treatment-sec><tp:treatment-sec sec-type="diagnosis" id="SECID0ENLAC"><title>Diagnosis.</title><p>A <italic><tp:taxon-name><tp:taxon-name-part taxon-name-part-type="genus" reg="Shikokuobius">Shikokuobius</tp:taxon-name-part></tp:taxon-name></italic> species with the body 4–6 mm long, the antennae composed of 15–17 antennomeres, commonly 15; coxosternal teeth large, separated from each other by distances less than width at the base of a tooth; P, F and T of 15 leg relatively short and thick, 15 C with a prominent, acute, mesodistal process; the number of coxal pores varying from 1 to 2 on 12–15 <abbrev xmlns:xlink="http://www.w3.org/1999/xlink" xlink:title="coxae" id="ABBRID0E1LAC" xlink:type="simple">CC</abbrev> (formula 1,1,1,1 in the male and 1,1,1,2 in the female); 15 t and 15 P with bifurcate ventral spines (seldom on legs 13 and 14); at least each leg 15 with a bifurcate spine at the distodorsal end of P; 1–10 tibiae with a distal spinose projection (Figs <xref ref-type="fig" rid="F2">7–8</xref>, <xref ref-type="fig" rid="F4">24</xref>); 1–12 tarsi clearly unipartite, claws of 1–14 legs with two accessory spines, claw of legs 15 with a single accessory spine; 1<sup>st</sup> female gonopodal segment with 2+2 coniform spurs and eight long setae, 2<sup>nd</sup> with four setae, 3<sup>rd</sup> with a single seta on the external face; terminal claw simple; male gonopod with four segments including terminal filament.</p></tp:treatment-sec><tp:treatment-sec sec-type="distribution" id="SECID0EMMAC"><title>Distribution</title><p>(Fig. <xref ref-type="fig" rid="F10">46</xref>). Altai Province and Republic of Altai, southwestern Siberia, Russia.</p></tp:treatment-sec><tp:treatment-sec sec-type="description" id="SECID0EZMAC"><title>Description.</title><p>Holotype ♂. Body ca 4.0 mm long, ca 0.4 mm wide (in 70% alcohol); colour yellow. Tergites: almost smooth, with relatively long and sparse setae, as in Figs <xref ref-type="fig" rid="F6">32–33</xref>; T 15 indistinct; posterior margin of <abbrev xmlns:xlink="http://www.w3.org/1999/xlink" xlink:title="tergites" id="ABBRID0EDNAC" xlink:type="simple">TT</abbrev> 1, 3, 5, 8, 10, 12 and 14 slightly sinuate; <abbrev xmlns:xlink="http://www.w3.org/1999/xlink" xlink:title="tergites" id="ABBRID0EHNAC" xlink:type="simple">TT</abbrev> 2, 4, 6 7 9 11 and 13 almost straight; intermediate T slightly elongated, as in Fig. <xref ref-type="fig" rid="F1">5</xref>. Cephalic plate: width/length ratio 0.8 (width 0.4 mm, length 0.5 mm). Antennae short, reaching the middle of T3, composed of 15+15 short moniliform articles (Fig. <xref ref-type="fig" rid="F2">13</xref>). Ocelli absent; Tömösváry’s organ very large, oval (Fig. <xref ref-type="fig" rid="F1">2</xref>). The sides of the labrum with poorly-expressed fringes of bristles; a pair of setae projecting across the labral midpiece present (Figs <xref ref-type="fig" rid="F3">14–15</xref>). Gnathal edge of mandible with 4 pairs of well-developed teeth and 3–4 rather thick aciculae (Fig. <xref ref-type="fig" rid="F1">6</xref>). First maxillae: edge with 5–6 plumose bristles and simple setae as well (Figs <xref ref-type="fig" rid="F5">28</xref>, <xref ref-type="fig" rid="F7">36</xref>). Second maxillary telopodite with simple and plumose bristles on the tip (two plumose bristles on the left and right parts, respectively) (Fig. <xref ref-type="fig" rid="F4">20</xref>). Forcipulae: dental margin of coxosternite almost straight, with 3+3 teeth and long setiform porodonts, teeth relatively large, separated from each other by distances less than width at the base of a tooth, median diastema V-shaped; shoulders of coxosternite strongly sloping, as in Figs <xref ref-type="fig" rid="F1">1</xref>, <xref ref-type="fig" rid="F1">4</xref>; claw as in Figs <xref ref-type="fig" rid="F3">18–19</xref>.</p><fig id="F1" position="float" orientation="portrait"><label>Figures 1–6.</label><caption><p><italic><tp:taxon-name><tp:taxon-name-part taxon-name-part-type="genus" reg="Shikokuobius">Shikokuobius</tp:taxon-name-part><tp:taxon-name-part taxon-name-part-type="species" reg="altaicus">altaicus</tp:taxon-name-part></tp:taxon-name></italic> sp. n., male paratype (<bold>1, 3, 6</bold>) and female paratype (<bold>2, 4, 5</bold>). <bold>1</bold> forcipulae, ventral view <bold>2</bold> head, ventral view <bold>3</bold> 12–14 sternites and coxae, ventral view <bold>4</bold> dental margin of forcipular coxosternite <bold>5</bold> 13–16 tergites, dorsal view <bold>6</bold> mandibula, ventrolateral view. Abbreviations: <bold>TO</bold> Tömösváry’s organ, <bold>CO</bold> coxal pore. Scale bars: 0.1 mm (<bold>1–5</bold>), 0.05 mm (<bold>6</bold>).</p></caption><graphic xmlns:xlink="http://www.w3.org/1999/xlink" xlink:href="zookeys-793-015-g001.jpg" id="oo_238507.jpg" position="float" orientation="portrait" xlink:type="simple"/></fig><p>Tarsal articulation of legs 1–12 indistinct, tarsi distinctly longer than tibiae. 1–10 tibiae with a distal spinose projection, as in Figs <xref ref-type="fig" rid="F2">7–8</xref>, <xref ref-type="fig" rid="F4">24</xref>. 1–14 legs with two accessory spines. 14 and 15 legs not incrassate, with long setae (Figs <xref ref-type="fig" rid="F2">11–12</xref>). 15 leg: P, F and T relatively short and thick (Fig. <xref ref-type="fig" rid="F2">11</xref>); C ventrally with a long process (Fig. <xref ref-type="fig" rid="F5">26</xref>); t and P ventrally with bifurcate spines (Figs <xref ref-type="fig" rid="F2">11</xref>, <xref ref-type="fig" rid="F4">21–22</xref>); tarsus 2 with a small distodorsal projection (Fig. <xref ref-type="fig" rid="F2">11</xref>, shown by arrow). 14–13 legs with the same, but less strongly expressed distodorsal projections. Accessory spines on 15 leg small, poorly-developed (Figs <xref ref-type="fig" rid="F3">16–17</xref>). At least 13–15 legs dorsally with trace of a broken spine or process (Figs <xref ref-type="fig" rid="F2">9</xref>, <xref ref-type="fig" rid="F2">11–12</xref>). A single coxal pore on each of 12–15 legs small and rounded (Fig. <xref ref-type="fig" rid="F1">3</xref>). Gonopods 4-segmented including terminal filament; 1<sup>st</sup> segment with three, 2<sup>nd</sup> segment with four long setae on the external face (Fig. <xref ref-type="fig" rid="F5">25</xref>).</p><fig id="F2" position="float" orientation="portrait"><label>Figures 7–13.</label><caption><p><italic><tp:taxon-name><tp:taxon-name-part taxon-name-part-type="genus" reg="Shikokuobius">Shikokuobius</tp:taxon-name-part><tp:taxon-name-part taxon-name-part-type="species" reg="altaicus">altaicus</tp:taxon-name-part></tp:taxon-name></italic> sp. n., male paratype, lateral views. <bold>7</bold> leg 1 <bold>8</bold> leg 3 <bold>9</bold> leg 14 <bold>10</bold> leg 12 <bold>11</bold> leg 15 <bold>12</bold> leg 13 <bold>13</bold> 5 terminal antennomeres. Scale bars: 0.1 mm (<bold>7, 9–13</bold>), 0.5 mm (<bold>8</bold>).</p></caption><graphic xmlns:xlink="http://www.w3.org/1999/xlink" xlink:href="zookeys-793-015-g002.jpg" id="oo_238508.jpg" position="float" orientation="portrait" xlink:type="simple"/></fig><fig id="F3" position="float" orientation="portrait"><label>Figures 14–19.</label><caption><p><italic><tp:taxon-name><tp:taxon-name-part taxon-name-part-type="genus" reg="Shikokuobius">Shikokuobius</tp:taxon-name-part><tp:taxon-name-part taxon-name-part-type="species" reg="altaicus">altaicus</tp:taxon-name-part></tp:taxon-name></italic> sp. n., male paratype (<bold>14–17)</bold> and female paratypes (<bold>18, 19</bold>). <bold>14, 15</bold> labrum, ventral views <bold>16, 17</bold> apical claw of leg 15, ventrolateral views <bold>18, 19</bold> apical part of forcipular telopodite, ventral views. Scale bar: 0.05 mm.</p></caption><graphic xmlns:xlink="http://www.w3.org/1999/xlink" xlink:href="zookeys-793-015-g003.jpg" id="oo_238510.jpg" position="float" orientation="portrait" xlink:type="simple"/></fig><fig id="F4" position="float" orientation="portrait"><label>Figures 20–24.</label><caption><p><italic><tp:taxon-name><tp:taxon-name-part taxon-name-part-type="genus" reg="Shikokuobius">Shikokuobius</tp:taxon-name-part><tp:taxon-name-part taxon-name-part-type="species" reg="altaicus">altaicus</tp:taxon-name-part></tp:taxon-name></italic> sp. n., male holotype (<bold>20–22</bold>) and male paratype (<bold>23, 24</bold>). <bold>20</bold> left part of second maxilla, ventral view <bold>21</bold> ventral spine on prefemur 15, lateral view <bold>22</bold> ventral spine on trochanter 15, lateral view <bold>23</bold> leg 11, lateral view <bold>24</bold> leg 10, lateral view. Scale bars: 0.05 mm (<bold>20–22</bold>), 0.1 mm (<bold>23, 24</bold>).</p></caption><graphic xmlns:xlink="http://www.w3.org/1999/xlink" xlink:href="zookeys-793-015-g004.jpg" id="oo_238511.jpg" position="float" orientation="portrait" xlink:type="simple"/></fig><p>Paratype ♂. Length 4.0 mm, width 0.4 mm. All other characters as in holotype, but coxal process on leg 15 broken off on both legs.</p><p>Non-type material ♂. Length 4.9 mm, width 0.5 mm. All other characters as in holotype (Figs <xref ref-type="fig" rid="F7">39–40</xref>, <xref ref-type="fig" rid="F7">42</xref>), but antennae with 17+17 articles, first maxillae with at least six plumose bristles (Fig. <xref ref-type="fig" rid="F7">37</xref>); second maxillae with four plumose bristles; 14 C ventrally with a tiny denticle, as in Fig. <xref ref-type="fig" rid="F7">38</xref>; <xref ref-type="fig" rid="F3">15 P</xref> with a bifurcate spine at distodorsal end (Figs <xref ref-type="fig" rid="F7">41</xref>, <xref ref-type="fig" rid="F7">43</xref>); 15 leg with a single well-developed accessory spine; 3<sup>rd</sup> gonopodal segment with two long setae on the external face.</p><p>Paratype ♀♀. All characters as in ♂♂. The number of antennomeres in females unknown: one ♀ with antennae completely broken off, while another ♀ with damaged antennae, having 12+7 antennal articles. Coxal pores as in holotype, formula 1,1,1,2 (Figs <xref ref-type="fig" rid="F6">34–35</xref>). The number of accessory spines unknown: both females had no 15 leg-pairs. Gonopods without setae on internal face, with 2+2 conical spurs and simple claw (Fig. <xref ref-type="fig" rid="F5">27</xref>). All segments of gonopods with long setae (broken off as in Fig. <xref ref-type="fig" rid="F5">27</xref>): 1<sup>st</sup> segment with eight setae, 2<sup>nd</sup> with four ones, while 3<sup>rd</sup> with a single seta on the external face of gonopod.</p><fig id="F5" position="float" orientation="portrait"><label>Figures 25–29.</label><caption><p><italic><tp:taxon-name><tp:taxon-name-part taxon-name-part-type="genus" reg="Shikokuobius">Shikokuobius</tp:taxon-name-part><tp:taxon-name-part taxon-name-part-type="species" reg="altaicus">altaicus</tp:taxon-name-part></tp:taxon-name></italic> sp. n., male holotype (<bold>25, 26, 28, 29</bold>) and female paratype (<bold>27</bold>). <bold>25</bold> left gonopod, ventral view <bold>26</bold> left mesodistal process on 15 coxa, ventral view <bold>27</bold> left gonopod, ventral view <bold>28</bold> left part of first maxilla <bold>29</bold> distodorsal process on tibia 3, lateral view. Scale bar: 0.05 mm.</p></caption><graphic xmlns:xlink="http://www.w3.org/1999/xlink" xlink:href="zookeys-793-015-g005.jpg" id="oo_238512.jpg" position="float" orientation="portrait" xlink:type="simple"/></fig></tp:treatment-sec><tp:treatment-sec sec-type="habitat" id="SECID0E1HAE"><title>Habitats.</title><p>The new species was collected in the lowland Altais in small-leaved and mixed taiga forests at 450 to 920 m a.s.l. (Fig. <xref ref-type="fig" rid="F9">45</xref>), mainly in soil samples, frequently in deep layers down to 40 cm.</p></tp:treatment-sec><tp:treatment-sec sec-type="remarks" id="SECID0EEIAE"><title>Remarks.</title><p>The new species belongs to the genus <italic><tp:taxon-name><tp:taxon-name-part taxon-name-part-type="genus" reg="Shikokuobius">Shikokuobius</tp:taxon-name-part></tp:taxon-name></italic> Shinohara, 1982 that shows the following synapomorphies: antenna with up to 18 articles, 3+3 coxosternal teeth; spiracles on leg-bearing segments 3, 5, 8, 10, 12 and 14; coxal pores on 12–15 legs; 15 C with a prominent, acute, mesodistal process; 15 t and 15 P with spines, ventrally bifurcated at their tips; at least 15 P with a bifurcate spine at distodorsal end (as some specimens with spines apparently broken off, so these are not visible).</p><p><italic><tp:taxon-name><tp:taxon-name-part taxon-name-part-type="genus" reg="Shikokuobius">S.</tp:taxon-name-part><tp:taxon-name-part taxon-name-part-type="species" reg="altaicus">altaicus</tp:taxon-name-part></tp:taxon-name></italic> sp. n. is similar to <italic><tp:taxon-name><tp:taxon-name-part taxon-name-part-type="genus" reg="Shikokuobius">S.</tp:taxon-name-part><tp:taxon-name-part taxon-name-part-type="species" reg="japonicus">japonicus</tp:taxon-name-part></tp:taxon-name></italic> (Murakami, 1967), so far the single species in the genus <italic><tp:taxon-name><tp:taxon-name-part taxon-name-part-type="genus" reg="Shikokuobius">Shikokuobius</tp:taxon-name-part></tp:taxon-name></italic>, with the above characters. The main differences between them are given in Table <xref ref-type="table" rid="T1">1</xref>. Besides this, the new species differs from <italic><tp:taxon-name><tp:taxon-name-part taxon-name-part-type="genus" reg="Shikokuobius">S.</tp:taxon-name-part><tp:taxon-name-part taxon-name-part-type="species" reg="japonicus">japonicus</tp:taxon-name-part></tp:taxon-name></italic> by: (1) a small distodorsal process on tarsus 2 of legs 13–15 (absent from <italic><tp:taxon-name><tp:taxon-name-part taxon-name-part-type="genus" reg="Shikokuobius">S.</tp:taxon-name-part><tp:taxon-name-part taxon-name-part-type="species" reg="japonicus">japonicus</tp:taxon-name-part></tp:taxon-name></italic>); (2) the number of coxal pores (1,1,1,1(2) in <italic><tp:taxon-name><tp:taxon-name-part taxon-name-part-type="genus" reg="Shikokuobius">S.</tp:taxon-name-part><tp:taxon-name-part taxon-name-part-type="species" reg="altaicus">altaicus</tp:taxon-name-part></tp:taxon-name></italic> sp. n. vs. 2(1),2,2,2 sensu <xref ref-type="bibr" rid="B7">Murakami 1967</xref> and 2,2,2,2(3) sensu <xref ref-type="bibr" rid="B9">Shinohara 1982</xref> in <italic><tp:taxon-name><tp:taxon-name-part taxon-name-part-type="genus" reg="Shikokuobius">S.</tp:taxon-name-part><tp:taxon-name-part taxon-name-part-type="species" reg="japonicus">japonicus</tp:taxon-name-part></tp:taxon-name></italic>).</p><p>Finally, <italic><tp:taxon-name><tp:taxon-name-part taxon-name-part-type="genus" reg="Shikokuobius">S.</tp:taxon-name-part><tp:taxon-name-part taxon-name-part-type="species" reg="altaicus">altaicus</tp:taxon-name-part></tp:taxon-name></italic> sp. n. is also rather similar to <italic><tp:taxon-name><tp:taxon-name-part taxon-name-part-type="genus" reg="Ghilaroviella">Ghilaroviella</tp:taxon-name-part><tp:taxon-name-part taxon-name-part-type="species" reg="valiachmedovi">valiachmedovi</tp:taxon-name-part></tp:taxon-name></italic> Zalesskaja, 1975, from the Tajikistan in showing the same body length, simple and plumose bristles on the second maxillae; the number of antennomeres, 1–2 coxal pores, 2+2 spurs and a simple ♀ gonopodal claw. However, <italic><tp:taxon-name><tp:taxon-name-part taxon-name-part-type="genus" reg="Shikokuobius">S.</tp:taxon-name-part><tp:taxon-name-part taxon-name-part-type="species" reg="altaicus">altaicus</tp:taxon-name-part></tp:taxon-name></italic> sp. n. is well-distinguished from the latter species by: (1) 3+3 coxosternal teeth (vs. 2+2 in <italic><tp:taxon-name><tp:taxon-name-part taxon-name-part-type="genus" reg="Ghilaroviella">G.</tp:taxon-name-part><tp:taxon-name-part taxon-name-part-type="species" reg="valiachmedovi">valiachmedovi</tp:taxon-name-part></tp:taxon-name></italic>); (2) coxal process well-developed only on leg 15 (vs. on legs 14 and 15 in <italic><tp:taxon-name><tp:taxon-name-part taxon-name-part-type="genus" reg="Ghilaroviella">G.</tp:taxon-name-part><tp:taxon-name-part taxon-name-part-type="species" reg="valiachmedovi">valiachmedovi</tp:taxon-name-part></tp:taxon-name></italic>) and (3) the absence of small warts at the base of the ♀ gonopodal claw (vs. 2 small warts in <italic><tp:taxon-name><tp:taxon-name-part taxon-name-part-type="genus" reg="Ghilaroviella">G.</tp:taxon-name-part><tp:taxon-name-part taxon-name-part-type="species" reg="valiachmedovi">valiachmedovi</tp:taxon-name-part></tp:taxon-name></italic>).</p><fig id="F6" position="float" orientation="portrait"><label>Figures 30–35.</label><caption><p><italic><tp:taxon-name><tp:taxon-name-part taxon-name-part-type="genus" reg="Shikokuobius">Shikokuobius</tp:taxon-name-part><tp:taxon-name-part taxon-name-part-type="species" reg="altaicus">altaicus</tp:taxon-name-part></tp:taxon-name></italic> sp. n., female paratype. <bold>30, 31</bold> front body part, dorsal view <bold>32, 33</bold> forcipular and 1–3 leg-bearing segments, dorsal view <bold>34, 35</bold> rear body part, ventral view. Scale bar: 0.1 mm.</p></caption><graphic xmlns:xlink="http://www.w3.org/1999/xlink" xlink:href="zookeys-793-015-g006.jpg" id="oo_238513.jpg" position="float" orientation="portrait" xlink:type="simple"/></fig><fig id="F7" position="float" orientation="portrait"><label>Figures 36–43.</label><caption><p><italic><tp:taxon-name><tp:taxon-name-part taxon-name-part-type="genus" reg="Shikokuobius">Shikokuobius</tp:taxon-name-part><tp:taxon-name-part taxon-name-part-type="species" reg="altaicus">altaicus</tp:taxon-name-part></tp:taxon-name></italic> sp. n., male paratype (<bold>36</bold>) and not-type male (<bold>37–43</bold>). <bold>36</bold> left part of first maxilla, ventral view <bold>37</bold> right part of first maxilla, ventral view <bold>38</bold> distal part of coxa 15, ventral view <bold>39</bold> spine on trochanter 15, lateral view <bold>40</bold> spine on prefemur 15, lateral view <bold>41</bold> trochanter and prefemur 15, lateral view <bold>42</bold> right gonopod, ventral view <bold>43</bold> distodorsal spine on prefemur 15, lateral view. Scale bars: 0.05 mm (<bold>36–40, 42, 43</bold>), 0.1 mm (<bold>41</bold>).</p></caption><graphic xmlns:xlink="http://www.w3.org/1999/xlink" xlink:href="zookeys-793-015-g007.jpg" id="oo_238514.jpg" position="float" orientation="portrait" xlink:type="simple"/></fig><fig id="F8" position="float" orientation="portrait"><label>Figure 44.</label><caption><p><italic><tp:taxon-name><tp:taxon-name-part taxon-name-part-type="genus" reg="Shikokuobius">Shikokuobius</tp:taxon-name-part><tp:taxon-name-part taxon-name-part-type="species" reg="japonicus">japonicus</tp:taxon-name-part></tp:taxon-name></italic> (Murakami, 1967), DNA voucher specimen of <xref ref-type="bibr" rid="B3">Edgecombe and Giribet (2003</xref>, <xref ref-type="bibr" rid="B4">2004</xref>), labrum, ventral view. Scale bar: 0.01 mm (courtesy of G.D. Edgecombe).</p></caption><graphic xmlns:xlink="http://www.w3.org/1999/xlink" xlink:href="zookeys-793-015-g008.jpg" id="oo_238515.jpg" position="float" orientation="portrait" xlink:type="simple"/></fig><fig id="F9" position="float" orientation="portrait"><label>Figure 45.</label><caption><p>Habitat of <italic><tp:taxon-name><tp:taxon-name-part taxon-name-part-type="genus" reg="Shikokuobius">Shikokuobius</tp:taxon-name-part><tp:taxon-name-part taxon-name-part-type="species" reg="altaicus">altaicus</tp:taxon-name-part></tp:taxon-name></italic> sp. n. (♀, <named-content xmlns:xlink="http://www.w3.org/1999/xlink" content-type="dwc:institutional_code" xlink:type="simple">PSU</named-content>-612) in the Tigirek State Nature Reserve (courtesy of T.M. Krugova).</p></caption><graphic xmlns:xlink="http://www.w3.org/1999/xlink" xlink:href="zookeys-793-015-g009.jpg" id="oo_238516.jpg" position="float" orientation="portrait" xlink:type="simple"/></fig><fig id="F10" position="float" orientation="portrait"><label>Figure 46.</label><caption><p>Distribution of <italic><tp:taxon-name><tp:taxon-name-part taxon-name-part-type="genus" reg="Shikokuobius">Shikokuobius</tp:taxon-name-part></tp:taxon-name></italic> species: <italic><tp:taxon-name><tp:taxon-name-part taxon-name-part-type="genus" reg="Shikokuobius"/><tp:taxon-name-part taxon-name-part-type="species" reg="altaicus">altaicus</tp:taxon-name-part></tp:taxon-name></italic> sp. n. (red triangle) and <italic><tp:taxon-name><tp:taxon-name-part taxon-name-part-type="genus" reg="Shikokuobius"/><tp:taxon-name-part taxon-name-part-type="species" reg="japonicus">japonicus</tp:taxon-name-part></tp:taxon-name></italic> (Murakami, 1967) (yellow triangle).</p></caption><graphic xmlns:xlink="http://www.w3.org/1999/xlink" xlink:href="zookeys-793-015-g010.jpg" id="oo_238517.jpg" position="float" orientation="portrait" xlink:type="simple"/></fig><table-wrap id="T1" position="float" orientation="portrait"><label>Table 1.</label><caption><p>The main differences between <italic><tp:taxon-name><tp:taxon-name-part taxon-name-part-type="genus" reg="Shikokuobius">S.</tp:taxon-name-part><tp:taxon-name-part taxon-name-part-type="species" reg="japonicus">japonicus</tp:taxon-name-part></tp:taxon-name></italic> (Murakami, 1967) and <italic><tp:taxon-name><tp:taxon-name-part taxon-name-part-type="genus" reg="Shikokuobius">S.</tp:taxon-name-part><tp:taxon-name-part taxon-name-part-type="species" reg="altaicus">altaicus</tp:taxon-name-part></tp:taxon-name></italic> sp. n.</p></caption><table id="TID0EYBAE" rules="all"><tbody><tr><td rowspan="2" colspan="1"/><td rowspan="1" colspan="2">
                      <bold><italic><tp:taxon-name><tp:taxon-name-part taxon-name-part-type="genus" reg="Shikokuobius">S.</tp:taxon-name-part><tp:taxon-name-part taxon-name-part-type="species" reg="japonicus">japonicus</tp:taxon-name-part></tp:taxon-name></italic> (Murakami, 1967)</bold>
                    </td><td rowspan="2" colspan="1">
                      <bold><italic><tp:taxon-name><tp:taxon-name-part taxon-name-part-type="genus" reg="Shikokuobius">S.</tp:taxon-name-part><tp:taxon-name-part taxon-name-part-type="species" reg="altaicus">altaicus</tp:taxon-name-part></tp:taxon-name></italic> sp. n.</bold>
                    </td></tr><tr><td rowspan="1" colspan="1">
                      <bold><italic>sensu</italic><xref ref-type="bibr" rid="B7">Murakami 1967</xref></bold>
                    </td><td rowspan="1" colspan="1">
                      <bold><italic>sensu</italic><xref ref-type="bibr" rid="B9">Shinohara 1982</xref></bold>
                    </td></tr><tr><td rowspan="2" colspan="1">front body part</td><td rowspan="1" colspan="1">
                      <inline-graphic xmlns:xlink="http://www.w3.org/1999/xlink" xlink:href="zookeys-793-015-i001.jpg" xlink:type="simple" id="oo_238548.jpg"/>
                    </td><td rowspan="1" colspan="1">
                      <inline-graphic xmlns:xlink="http://www.w3.org/1999/xlink" xlink:href="zookeys-793-015-i002.jpg" xlink:type="simple" id="oo_238549.jpg"/>
                    </td><td rowspan="2" colspan="1"><inline-graphic xmlns:xlink="http://www.w3.org/1999/xlink" xlink:href="zookeys-793-015-i003.jpg" xlink:type="simple" id="oo_238550.jpg"/>cephalic plate slightly elongate, width/length ratio 0.8; posterior margin of T1 slightly sinuate</td></tr><tr><td rowspan="1" colspan="2">cephalic plate equal in width and length; posterior margin of T1 straight</td></tr><tr><td rowspan="1" colspan="1">number of antennomeres</td><td rowspan="1" colspan="1">18</td><td rowspan="1" colspan="1">up to 18</td><td rowspan="1" colspan="1">15*</td></tr><tr><td rowspan="1" colspan="1">labrum</td><td rowspan="1" colspan="1"><inline-graphic xmlns:xlink="http://www.w3.org/1999/xlink" xlink:href="zookeys-793-015-i004.jpg" xlink:type="simple" id="oo_238551.jpg"/>sides are smooth; pair of setae projecting across the labral midpiece absent**</td><td rowspan="1" colspan="1">no data</td><td rowspan="1" colspan="1"><inline-graphic xmlns:xlink="http://www.w3.org/1999/xlink" xlink:href="zookeys-793-015-i005.jpg" xlink:type="simple" id="oo_238552.jpg"/>sides with poorly-expressed fringes of bristles; pair of setae projecting across the labral midpiece present</td></tr><tr><td rowspan="2" colspan="1">forcipular coxosternite</td><td rowspan="1" colspan="1">
                      <inline-graphic xmlns:xlink="http://www.w3.org/1999/xlink" xlink:href="zookeys-793-015-i006.jpg" xlink:type="simple" id="oo_238554.jpg"/>
                    </td><td rowspan="1" colspan="1">
                      <inline-graphic xmlns:xlink="http://www.w3.org/1999/xlink" xlink:href="zookeys-793-015-i007.jpg" xlink:type="simple" id="oo_238556.jpg"/>
                    </td><td rowspan="2" colspan="1"><inline-graphic xmlns:xlink="http://www.w3.org/1999/xlink" xlink:href="zookeys-793-015-i008.jpg" xlink:type="simple" id="oo_238557.jpg"/>narrower, width/length ratio 1.2–1.3:1</td></tr><tr><td rowspan="1" colspan="2">approximately broad, width/length ratio 1.6–1.8:1</td></tr><tr><td rowspan="2" colspan="1">dental margin of forcipulae coxosternite</td><td rowspan="1" colspan="1">
                      <inline-graphic xmlns:xlink="http://www.w3.org/1999/xlink" xlink:href="zookeys-793-015-i009.jpg" xlink:type="simple" id="oo_238559.jpg"/>
                    </td><td rowspan="1" colspan="1">
                      <inline-graphic xmlns:xlink="http://www.w3.org/1999/xlink" xlink:href="zookeys-793-015-i010.jpg" xlink:type="simple" id="oo_238561.jpg"/>
                    </td><td rowspan="2" colspan="1"><inline-graphic xmlns:xlink="http://www.w3.org/1999/xlink" xlink:href="zookeys-793-015-i011.jpg" xlink:type="simple" id="oo_238562.jpg"/>teeth relatively large, separated from each other by distances less than width at the base of a tooth</td></tr><tr><td rowspan="1" colspan="2">teeth very small, separated from each other by distances more than width at the base of a tooth</td></tr><tr><td rowspan="2" colspan="1">leg 15</td><td rowspan="1" colspan="1">
                      <inline-graphic xmlns:xlink="http://www.w3.org/1999/xlink" xlink:href="zookeys-793-015-i012.jpg" xlink:type="simple" id="oo_241186.jpg"/>
                    </td><td rowspan="1" colspan="1">
                      <inline-graphic xmlns:xlink="http://www.w3.org/1999/xlink" xlink:href="zookeys-793-015-i013.jpg" xlink:type="simple" id="oo_241187.jpg"/>
                    </td><td rowspan="2" colspan="1"><inline-graphic xmlns:xlink="http://www.w3.org/1999/xlink" xlink:href="zookeys-793-015-i014.jpg" xlink:type="simple" id="oo_241188.jpg"/> P, F &amp; T shorter and thicker</td></tr><tr><td rowspan="1" colspan="2">P, F &amp; T elongate and thin</td></tr></tbody></table><table-wrap-foot><fn><p>* antennae in a single male (non-type material) with 17+17 articles</p></fn><fn><p> ** the apparent absence of a pair of setae projecting across the labral midpiece is likely due to them not being noticed by the author of the original description, but sensu G.D. Edgecombe (previously unpublished SEM image of the DNA voucher specimen of <xref ref-type="bibr" rid="B3">Edgecombe and Giribet (2003</xref>, <xref ref-type="bibr" rid="B4">2004</xref>) as in Fig. <xref ref-type="fig" rid="F8">44</xref>), this pair of setae present.</p></fn></table-wrap-foot></table-wrap></tp:treatment-sec><ref-list><ref id="B7"><mixed-citation xmlns:xlink="http://www.w3.org/1999/xlink" xlink:type="simple"><person-group><name name-style="western"><surname>Murakami</surname><given-names>Y</given-names></name></person-group> (<year>1967</year>) <article-title>Postembryonic development of the common <tp:taxon-name><tp:taxon-name-part taxon-name-part-type="subphylum">Myriapoda</tp:taxon-name-part></tp:taxon-name> of Japan XXIV. A new species of the family <tp:taxon-name><tp:taxon-name-part taxon-name-part-type="family">Henicopidae</tp:taxon-name-part></tp:taxon-name>.</article-title><source>Zoological Magazine, Tokyo,</source><volume>76</volume>: <fpage>7</fpage>–<lpage>12</lpage>.</mixed-citation></ref><ref id="B9"><mixed-citation xmlns:xlink="http://www.w3.org/1999/xlink" xlink:type="simple"><person-group><name name-style="western"><surname>Shinohara</surname><given-names>K</given-names></name></person-group> (<year>1982</year>) <article-title>A new genus of centipede of the subfamily <tp:taxon-name><tp:taxon-name-part taxon-name-part-type="subfamily">Anopsobiinae</tp:taxon-name-part></tp:taxon-name> (<tp:taxon-name><tp:taxon-name-part taxon-name-part-type="family">Henicopidae</tp:taxon-name-part></tp:taxon-name>, <tp:taxon-name><tp:taxon-name-part taxon-name-part-type="class">Chilopoda</tp:taxon-name-part></tp:taxon-name>).</article-title><source>Proceedings of the Japanese Society for Systematic Zoology</source><volume>24</volume>: <fpage>41</fpage>–<lpage>46</lpage>.</mixed-citation></ref><ref id="B3"><mixed-citation xmlns:xlink="http://www.w3.org/1999/xlink" xlink:type="simple"><person-group><name name-style="western"><surname>Edgecombe</surname><given-names>GD</given-names></name><name name-style="western"><surname>Giribet</surname><given-names>G</given-names></name></person-group> (<year>2003</year>) <article-title>Relationships of <tp:taxon-name><tp:taxon-name-part taxon-name-part-type="family">Henicopidae</tp:taxon-name-part></tp:taxon-name> (<tp:taxon-name><tp:taxon-name-part taxon-name-part-type="class">Chilopoda</tp:taxon-name-part></tp:taxon-name>: <tp:taxon-name><tp:taxon-name-part taxon-name-part-type="order">Lithobiomorpha</tp:taxon-name-part></tp:taxon-name>): New molecular data, classification and biogeography.</article-title><source>African Invertebrates</source><volume>44</volume>: <fpage>13</fpage>–<lpage>38</lpage>.</mixed-citation></ref><ref id="B4"><mixed-citation xmlns:xlink="http://www.w3.org/1999/xlink" xlink:type="simple"><person-group><name name-style="western"><surname>Edgecombe</surname><given-names>GD</given-names></name><name name-style="western"><surname>Giribet</surname><given-names>G</given-names></name></person-group> (<year>2004</year>) <article-title>Molecular phylogeny of Australasian anopsobiine centipedes (<tp:taxon-name><tp:taxon-name-part taxon-name-part-type="class">Chilopoda</tp:taxon-name-part></tp:taxon-name>: <tp:taxon-name><tp:taxon-name-part taxon-name-part-type="order">Lithobiomorpha</tp:taxon-name-part></tp:taxon-name>).</article-title><source>Invertebrate Systematics</source><volume>18</volume>: <fpage>235</fpage>–<lpage>49</lpage>. <ext-link xlink:type="simple" ext-link-type="doi" xlink:href="10.1071/IS03033">https://doi.org/10.1071/IS03033</ext-link></mixed-citation></ref></ref-list></tp:taxon-treatment>
